# Supplementary material for: What Is New in Altitude- and Cold-Related Illnesses of Travel: Appraisal and Summary of the Updated Guidelines from the Wilderness Medical Society
Source: Int J Environ Res Public Health. 2025 Feb 14;22(2):284. doi: 10.3390/ijerph22020284 (PMC11855094; doi:10.3390/ijerph22020284)
Supplement: Supplementary file 1 [file ijerph-22-00284-s001.zip]

Archive with 1 entries (1 files):
- ijerph-3164983-supplementary.pdf
